# Supplementary material for: A novel risk model of three SUMOylation genes based on RNA expression for potential prognosis and treatment sensitivity prediction in kidney cancer
Source: Front Pharmacol. 2023 May 2;14:1038457. doi: 10.3389/fphar.2023.1038457 (PMC10185777; doi:10.3389/fphar.2023.1038457)
Supplement: Supplementary file 1 [file Table1.xlsx]

## Sheet: Samples‘ ID
Discovery TCGA Cohort	Validation TCGA Cohort	Total TCGA Cohort	CPTAC cohort	E-MTAB-1980
TCGA-A3-3326	TCGA-B4-5378	TCGA-B4-5378	C3L-00004	ccRCC.1
TCGA-B0-5102	TCGA-B2-4102	TCGA-CJ-4638	C3N-00852	ccRCC.2
TCGA-BP-4353	TCGA-BP-4352	TCGA-B2-4102	C3N-01214	ccRCC.3
TCGA-DV-5574	TCGA-BP-4340	TCGA-BP-4352	C3N-00310	ccRCC.4
TCGA-AK-3425	TCGA-B0-4690	TCGA-BP-4340	C3N-00168	ccRCC.5
TCGA-CZ-4853	TCGA-BP-4335	TCGA-B0-5705	C3N-00437	ccRCC.6
TCGA-BP-4961	TCGA-A3-3329	TCGA-B8-5164	C3N-01649	ccRCC.7
TCGA-B0-5097	TCGA-B0-4821	TCGA-DV-A4W0	C3L-00917	ccRCC.8
TCGA-DV-A4VZ	TCGA-B0-5695	TCGA-B0-4690	C3N-00491	ccRCC.9
TCGA-CZ-5461	TCGA-BP-4981	TCGA-BP-4335	C3N-00495	ccRCC.10
TCGA-BP-5008	TCGA-B0-4841	TCGA-A3-3329	C3L-00448	ccRCC.11
TCGA-AS-3778	TCGA-BP-4769	TCGA-BP-5189	C3N-00380	ccRCC.12
TCGA-BP-4170	TCGA-CJ-4908	TCGA-B8-4619	C3N-00314	ccRCC.13
TCGA-B0-4833	TCGA-B8-A54H	TCGA-CJ-5678	C3L-00800	ccRCC.14
TCGA-CJ-4869	TCGA-MW-A4EC	TCGA-CZ-5452	C3N-01361	ccRCC.15
TCGA-A3-3373	TCGA-CZ-5466	TCGA-B0-4821	C3L-00088	ccRCC.16
TCGA-BP-4801	TCGA-B0-5084	TCGA-BP-5008	C3N-00246	ccRCC.17
TCGA-CJ-4643	TCGA-B0-4700	TCGA-A3-3349	C3N-00494	ccRCC.18
TCGA-B0-5099	TCGA-B0-5075	TCGA-B0-5695	C3L-01287	ccRCC.20
TCGA-B0-4844	TCGA-CJ-4874	TCGA-BP-4981	C3N-00194	ccRCC.21
TCGA-BP-4344	TCGA-A3-3367	TCGA-CZ-4853	C3L-00447	ccRCC.22
TCGA-CZ-5467	TCGA-B0-4714	TCGA-CZ-5470	C3L-01352	ccRCC.23
TCGA-AK-3431	TCGA-BP-4756	TCGA-B0-4841	C3L-01861	ccRCC.24
TCGA-B0-4845	TCGA-G6-A8L7	TCGA-BP-4769	C3N-00242	ccRCC.25
TCGA-B0-5700	TCGA-A3-A6NJ	TCGA-CJ-4908	C3L-01302	ccRCC.26
TCGA-B0-5117	TCGA-BP-5182	TCGA-B8-A54H	C3L-01288	ccRCC.27
TCGA-A3-3387	TCGA-AK-3426	TCGA-MW-A4EC	C3L-00418	ccRCC.28
TCGA-DV-5566	TCGA-B0-4819	TCGA-BP-4998	C3N-00733	ccRCC.29
TCGA-BP-5010	TCGA-A3-3372	TCGA-CZ-5466	C3L-00581	ccRCC.30
TCGA-CJ-5671	TCGA-A3-3322	TCGA-CJ-4885	C3N-01200	ccRCC.31
TCGA-CJ-4873	TCGA-B8-5552	TCGA-B0-5084	C3N-01808	ccRCC.32
TCGA-B0-4814	TCGA-A3-3311	TCGA-AK-3431	C3N-00317	ccRCC.34
TCGA-AK-3461	TCGA-CZ-5459	TCGA-B0-4700	C3N-01524	ccRCC.35
TCGA-B8-4148	TCGA-B4-5836	TCGA-B0-5075	C3L-00583	ccRCC.36
TCGA-CJ-4644	TCGA-AK-3454	TCGA-CJ-4874	C3N-01651	ccRCC.37
TCGA-BP-4968	TCGA-BP-5190	TCGA-A3-3367	C3L-00902	ccRCC.38
TCGA-BP-5004	TCGA-BP-4762	TCGA-B0-4714	C3N-01648	ccRCC.40
TCGA-B8-4621	TCGA-BP-4967	TCGA-BP-5202	C3L-01286	ccRCC.41
TCGA-CJ-4904	TCGA-B0-5703	TCGA-AK-3460	C3L-00097	ccRCC.42
TCGA-CW-6090	TCGA-BP-4964	TCGA-BP-4756	C3N-01646	ccRCC.43
TCGA-BP-4784	TCGA-CJ-5680	TCGA-G6-A8L7	C3L-00369	ccRCC.44
TCGA-BP-4803	TCGA-BP-4160	TCGA-A3-A6NJ	C3N-00312	ccRCC.45
TCGA-MM-A84U	TCGA-BP-4777	TCGA-CW-6087	C3L-00765	ccRCC.46
TCGA-B0-4813	TCGA-CW-5588	TCGA-BP-5182	C3L-00796	ccRCC.48
TCGA-BP-4970	TCGA-BP-4774	TCGA-AK-3426	C3N-00390	ccRCC.49
TCGA-CJ-4920	TCGA-B0-4836	TCGA-B0-4819	C3N-00320	ccRCC.50
TCGA-B4-5843	TCGA-B0-5698	TCGA-A3-3372	C3L-00360	ccRCC.51
TCGA-BP-4342	TCGA-CJ-4905	TCGA-A3-3322	C3L-00907	ccRCC.52
TCGA-BP-5201	TCGA-CJ-4888	TCGA-B8-4621	C3L-00079	ccRCC.53
TCGA-B0-4827	TCGA-CJ-4918	TCGA-B8-5552	C3N-01261	ccRCC.54
TCGA-B4-5835	TCGA-BP-5186	TCGA-B0-5693	C3L-01603	ccRCC.55
TCGA-A3-3382	TCGA-A3-3346	TCGA-A3-3311	C3N-01178	ccRCC.56
TCGA-B8-A54K	TCGA-BP-4976	TCGA-B2-3924	C3N-00953	ccRCC.58
TCGA-B0-5120	TCGA-CJ-4635	TCGA-CZ-5459	C3L-00607	ccRCC.59
TCGA-CW-5587	TCGA-DV-5575	TCGA-B4-5836	C3L-01313	ccRCC.60
TCGA-B8-5158	TCGA-A3-3357	TCGA-BP-4972	C3L-00610	ccRCC.61
TCGA-BP-4972	TCGA-CJ-5684	TCGA-CJ-4869	C3N-01179	ccRCC.62
TCGA-CZ-5453	TCGA-BP-4167	TCGA-AK-3454	C3N-00177	ccRCC.63
TCGA-BP-5168	TCGA-BP-4770	TCGA-CW-5591	C3L-00010	ccRCC.64
TCGA-B8-5551	TCGA-CJ-4640	TCGA-BP-5190	C3N-00305	ccRCC.65
TCGA-B0-5077	TCGA-BP-4759	TCGA-BP-4762	C3L-00103	ccRCC.66
TCGA-B0-4699	TCGA-B0-5713	TCGA-BP-4176	C3L-00011	ccRCC.67
TCGA-BP-4960	TCGA-B0-5092	TCGA-B8-4153	C3N-01176	ccRCC.68
TCGA-A3-3335	TCGA-B0-4694	TCGA-BP-4967	C3L-01836	ccRCC.69
TCGA-A3-3376	TCGA-AK-3429	TCGA-B0-5703	C3L-00096	ccRCC.70
TCGA-DV-5573	TCGA-B0-4816	TCGA-BP-4964	C3N-01213	ccRCC.71
TCGA-B0-5098	TCGA-CW-5585	TCGA-CJ-5680	C3L-00799	ccRCC.72
TCGA-B2-5641	TCGA-CZ-5456	TCGA-BP-4160	C3L-00416	ccRCC.73
TCGA-BP-4158	TCGA-B8-A54J	TCGA-BP-4777	C3L-00910	ccRCC.75
TCGA-B0-5709	TCGA-EU-5907	TCGA-CW-5588	C3L-01885	ccRCC.76
TCGA-A3-3385	TCGA-CZ-5462	TCGA-BP-4774	C3L-01607	ccRCC.77
TCGA-CJ-6031	TCGA-A3-3331	TCGA-CJ-4644	C3N-00831	ccRCC.78
TCGA-B0-5115	TCGA-B0-5080	TCGA-B0-4836	C3N-00244	ccRCC.79
TCGA-B8-5162	TCGA-CZ-4858	TCGA-B0-4710	C3L-00908	ccRCC.80
TCGA-B0-4718	TCGA-B0-4707	TCGA-B0-5698	C3L-01553	ccRCC.81
TCGA-CJ-5678	TCGA-CJ-4870	TCGA-CJ-4891	C3N-00315	ccRCC.82
TCGA-CJ-6028	TCGA-BP-4327	TCGA-B0-5099	C3L-00791	ccRCC.83
TCGA-B0-5705	TCGA-B0-4698	TCGA-CJ-4905	C3N-00834	ccRCC.84
TCGA-G6-A8L8	TCGA-B0-5710	TCGA-CJ-4888	C3L-00606	ccRCC.85
TCGA-BP-4974	TCGA-CZ-4860	TCGA-CJ-4918	C3L-00561	ccRCC.86
TCGA-BP-4787	TCGA-B8-5163	TCGA-A3-3326	C3L-01281	ccRCC.87
TCGA-B0-5095	TCGA-BP-5000	TCGA-A3-3376	C3N-01522	ccRCC.88
TCGA-B0-4817	TCGA-B0-4842	TCGA-BP-4995	C3L-00766	ccRCC.89
TCGA-B4-5377	TCGA-B0-5121	TCGA-BP-5186	C3L-00817	ccRCC.90
TCGA-BP-4768	TCGA-BP-4982	TCGA-B4-5832	C3L-01283	ccRCC.91
TCGA-B0-5119	TCGA-AK-3455	TCGA-BP-4801	C3L-01882	ccRCC.92
TCGA-BP-4341	TCGA-A3-3306	TCGA-A3-3346	C3L-00790	ccRCC.93
TCGA-EU-5905	TCGA-B2-4099	TCGA-BP-4976	C3N-01220	ccRCC.94
TCGA-B0-4710	TCGA-A3-3319	TCGA-CW-5583	C3L-00026	ccRCC.95
TCGA-B0-4823	TCGA-B0-4822	TCGA-CJ-4635		ccRCC.96
TCGA-A3-A8OW	TCGA-CZ-4854	TCGA-AK-3450		ccRCC.97
TCGA-BP-4965	TCGA-CZ-4857	TCGA-BP-5194		ccRCC.98
TCGA-CJ-5675	TCGA-CJ-4900	TCGA-BP-4766		ccRCC.99
TCGA-A3-A8OV	TCGA-B2-4101	TCGA-DV-5575		ccRCC.100
TCGA-BP-5199	TCGA-CJ-4884	TCGA-A3-3357		ccRCC.102
TCGA-BP-4771	TCGA-CJ-4887	TCGA-CZ-5469		ccRCC.103
TCGA-CZ-5469	TCGA-A3-3363	TCGA-CZ-4865		ccRCC.104
TCGA-CZ-4859	TCGA-B0-4713	TCGA-BP-4338		ccRCC.105
TCGA-AK-3460	TCGA-B2-3923	TCGA-BP-4960		ccRCC.106
TCGA-CW-6087	TCGA-BP-4761	TCGA-CJ-5684
TCGA-AK-3440	TCGA-B0-5400	TCGA-CJ-4920
TCGA-B2-5636	TCGA-BP-4971	TCGA-3Z-A93Z
TCGA-B0-5100	TCGA-B8-4154	TCGA-BP-4164
TCGA-B8-4619	TCGA-BP-4337	TCGA-BP-4167
TCGA-CJ-5677	TCGA-BP-4334	TCGA-BP-4770
TCGA-B0-5692	TCGA-AK-3453	TCGA-CJ-4640
TCGA-CZ-5463	TCGA-CZ-5982	TCGA-CJ-5675
TCGA-AK-3450	TCGA-B8-4146	TCGA-BP-4759
TCGA-BP-4763	TCGA-B0-5106	TCGA-B0-5713
TCGA-BP-4351	TCGA-CW-5580	TCGA-BP-4344
TCGA-B0-5706	TCGA-BP-5181	TCGA-CZ-4863
TCGA-A3-3365	TCGA-BP-4963	TCGA-BP-4347
TCGA-B8-5164	TCGA-A3-3358	TCGA-B0-5092
TCGA-DV-5568	TCGA-BP-5198	TCGA-B0-4694
TCGA-CZ-5451	TCGA-B0-5707	TCGA-AK-3429
TCGA-A3-A6NI	TCGA-DV-5569	TCGA-DV-5573
TCGA-CZ-4862	TCGA-BP-4325	TCGA-B0-4697
TCGA-BP-4176	TCGA-B0-5812	TCGA-B0-4816
TCGA-B0-5712	TCGA-BP-4330	TCGA-CJ-6031
TCGA-BP-4159	TCGA-BP-4163	TCGA-CW-5585
TCGA-B8-4143	TCGA-B0-5399	TCGA-CZ-5456
TCGA-CW-5591	TCGA-AK-3458	TCGA-B8-A54J
TCGA-B0-4811	TCGA-CJ-4892	TCGA-BP-4993
TCGA-BP-5202	TCGA-CJ-5683	TCGA-BP-5168
TCGA-CJ-4885	TCGA-A3-A6NL	TCGA-EU-5907
TCGA-AK-3434	TCGA-BP-4343	TCGA-CZ-5462
TCGA-CJ-5676	TCGA-B8-A54I	TCGA-CJ-4903
TCGA-B2-3924	TCGA-CZ-4864	TCGA-EU-5904
TCGA-AK-3428	TCGA-BP-5007	TCGA-A3-3331
TCGA-CJ-4871	TCGA-BP-4165	TCGA-B0-5080
TCGA-BP-4993	TCGA-T7-A92I	TCGA-CZ-4858
TCGA-B0-5694	TCGA-CJ-4634	TCGA-B0-4707
TCGA-G6-A5PC	TCGA-CJ-4637	TCGA-CJ-4870
TCGA-CZ-5464	TCGA-B0-5116	TCGA-BP-4327
TCGA-CW-5589	TCGA-B0-4693	TCGA-B0-4839
TCGA-BP-5176	TCGA-B8-5545	TCGA-BP-4965
TCGA-B8-5165	TCGA-BP-4994	TCGA-B0-4698
TCGA-B0-5691	TCGA-B0-5088	TCGA-BP-4784
TCGA-B0-4818	TCGA-B0-5109	TCGA-B0-5710
TCGA-CJ-4636	TCGA-CJ-4907	TCGA-BP-4787
TCGA-B0-5113	TCGA-CJ-4899	TCGA-CZ-4860
TCGA-CJ-4876	TCGA-A3-3325	TCGA-A3-A6NN
TCGA-BP-5189	TCGA-BP-5185	TCGA-B8-5163
TCGA-BP-4995	TCGA-B0-4824	TCGA-DV-5566
TCGA-BP-5184	TCGA-B8-A54D	TCGA-BP-4775
TCGA-A3-A6NN	TCGA-BP-5177	TCGA-BP-5000
TCGA-CZ-5986	TCGA-BP-5174	TCGA-B0-4842
TCGA-CJ-4878	TCGA-B4-5844	TCGA-B0-5121
TCGA-A3-3316	TCGA-BP-4790	TCGA-BP-4982
TCGA-B8-4620	TCGA-BP-4782	TCGA-AK-3455
TCGA-CJ-4916	TCGA-CJ-4889	TCGA-A3-3306
TCGA-B8-5159	TCGA-BP-5006	TCGA-CZ-5989
TCGA-BP-4347	TCGA-B0-5699	TCGA-B2-4099
TCGA-BP-4987	TCGA-B0-4847	TCGA-CZ-5451
TCGA-CZ-5468	TCGA-DV-5576	TCGA-A3-3319
TCGA-A3-3324	TCGA-BP-4765	TCGA-B0-4822
TCGA-BP-4998	TCGA-CZ-5987	TCGA-B2-5639
TCGA-BP-4799	TCGA-CZ-5984	TCGA-CZ-4854
TCGA-BP-4355	TCGA-B0-4815	TCGA-A3-3382
TCGA-BP-4345	TCGA-A3-3317	TCGA-B0-4811
TCGA-A3-3323	TCGA-BP-4973	TCGA-CZ-4857
TCGA-B0-5701	TCGA-B0-4838	TCGA-A3-3365
TCGA-B8-4153	TCGA-A3-3343	TCGA-CJ-4873
TCGA-CJ-4881	TCGA-CZ-5455	TCGA-B8-5158
TCGA-B0-5110	TCGA-B0-5702	TCGA-CJ-4900
TCGA-CZ-5989	TCGA-CJ-4641	TCGA-B0-5083
TCGA-EU-5904	TCGA-CJ-4882	TCGA-BP-4351
TCGA-DV-5567	TCGA-CJ-4912	TCGA-B2-4101
TCGA-CW-6097	TCGA-AK-3451	TCGA-CJ-4884
TCGA-B0-5081	TCGA-B8-5553	TCGA-B0-5085
TCGA-BP-5001	TCGA-BP-5183	TCGA-CJ-4887
TCGA-B0-4945	TCGA-BP-4804	TCGA-A3-3363
TCGA-B8-4622	TCGA-CW-6093	TCGA-CJ-4875
TCGA-B2-5635	TCGA-BP-4807	TCGA-B0-5077
TCGA-B0-5711	TCGA-B0-5107	TCGA-B0-4713
TCGA-B8-5550	TCGA-CJ-4897	TCGA-B2-3923
TCGA-B0-4691	TCGA-CZ-5465	TCGA-B0-4849
TCGA-B0-5094	TCGA-CJ-4886	TCGA-BP-4761
TCGA-CJ-4638	TCGA-A3-3378	TCGA-B0-5697
TCGA-CJ-4642	TCGA-CJ-5681	TCGA-A3-A6NI
TCGA-AK-3436	TCGA-BP-5009	TCGA-B0-5694
TCGA-BP-4173	TCGA-B0-5696	TCGA-B0-5119
TCGA-CJ-4894	TCGA-BP-5191	TCGA-B0-5400
TCGA-B0-4848	TCGA-A3-3351	TCGA-BP-4971
TCGA-B0-4810	TCGA-CJ-4639	TCGA-BP-4989
TCGA-B0-5083	TCGA-A3-3380	TCGA-MM-A564
TCGA-CJ-6030	TCGA-6D-AA2E	TCGA-B8-4154
TCGA-BP-5169	TCGA-CZ-4856	TCGA-BP-4337
TCGA-BP-4969	TCGA-BP-5170	TCGA-BP-4334
TCGA-DV-5565	TCGA-A3-A8CQ	TCGA-AK-3453
TCGA-B8-A54G	TCGA-CJ-4902	TCGA-B8-5551
TCGA-CJ-5679	TCGA-B0-4688	TCGA-CZ-5982
TCGA-B2-5639	TCGA-BP-4797	TCGA-B8-4146
TCGA-CZ-4861	TCGA-CJ-4868	TCGA-B8-4622
TCGA-BP-4789	TCGA-B8-A54F	TCGA-B0-5106
TCGA-BP-4985	TCGA-B0-4701	TCGA-CW-5580
TCGA-CJ-4890	TCGA-CZ-5458	TCGA-BP-5181
TCGA-CJ-4891	TCGA-CJ-5672	TCGA-CJ-4643
TCGA-BP-5195	TCGA-AK-3445	TCGA-BP-4963
TCGA-BP-4177	TCGA-B0-4852	TCGA-A3-3358
TCGA-BP-4766	TCGA-A3-3307	TCGA-BP-5198
TCGA-BP-5180	TCGA-BP-5173	TCGA-BP-5201
TCGA-A3-3349	TCGA-EU-5906	TCGA-B0-5707
TCGA-CJ-4901	TCGA-BP-4326	TCGA-B8-5165
TCGA-BP-4758	TCGA-CJ-4872	TCGA-EU-5905
TCGA-BP-5194	TCGA-BP-4781	TCGA-BP-4158
TCGA-B0-4849	TCGA-B0-4706	TCGA-CW-6088
TCGA-CW-5590	TCGA-BP-4354	TCGA-DV-5569
TCGA-CZ-5470	TCGA-A3-3308	TCGA-BP-4325
TCGA-BP-5200	TCGA-BP-4346	TCGA-B0-4718
TCGA-BP-4989	TCGA-CZ-5985	TCGA-B0-5812
TCGA-CZ-4865	TCGA-B0-4696	TCGA-B0-5690
TCGA-MM-A564	TCGA-BP-4983	TCGA-DV-A4VZ
TCGA-A3-3383	TCGA-B0-4843	TCGA-G6-A8L8
TCGA-BP-4999	TCGA-CZ-5454	TCGA-CZ-5986
TCGA-B0-4697	TCGA-CZ-5457	TCGA-A3-3316
TCGA-BP-4332	TCGA-BP-4977	TCGA-BP-4968
TCGA-DV-A4VX	TCGA-A3-3347	TCGA-BP-4330
TCGA-B0-4834	TCGA-BP-5196	TCGA-B2-5636
TCGA-CW-5583	TCGA-B2-5633	TCGA-CW-5587
TCGA-BP-4329	TCGA-A3-3313	TCGA-B0-5102
TCGA-B8-A54E	TCGA-CJ-5686	TCGA-CW-5584
TCGA-B0-4703	TCGA-BP-4962	TCGA-BP-4163
TCGA-BP-4986	TCGA-B0-5108	TCGA-B0-5399
TCGA-BP-4975	TCGA-CJ-6027	TCGA-BP-5010
TCGA-B0-5402	TCGA-BP-4166	TCGA-AK-3458
TCGA-CW-6088	TCGA-B0-4712	TCGA-CJ-4892
TCGA-A3-3328	TCGA-A3-3362	TCGA-CJ-5683
TCGA-BP-4775	TCGA-B8-5546	TCGA-A3-A6NL
TCGA-CZ-5452	TCGA-A3-3374	TCGA-BP-4345
TCGA-BP-4760	TCGA-BP-5187	TCGA-B0-5700
TCGA-CZ-5988	TCGA-BP-4331	TCGA-BP-4799
TCGA-BP-4992	TCGA-BP-5175	TCGA-BP-4343
TCGA-3Z-A93Z	TCGA-B8-4151	TCGA-B8-A54I
TCGA-CZ-4863	TCGA-AK-3447	TCGA-CZ-4864
TCGA-CJ-6032	TCGA-BP-5192	TCGA-BP-5007
TCGA-B4-5832	TCGA-AK-3456	TCGA-CZ-5461
TCGA-B0-5690	TCGA-CJ-5682	TCGA-BP-5004
TCGA-BP-4338	TCGA-CJ-4893	TCGA-BP-4165
TCGA-A3-3352	TCGA-B2-4098	TCGA-CJ-5677
TCGA-BP-4991	TCGA-BP-4162	TCGA-AK-3436
TCGA-B0-5697	TCGA-BP-4776	TCGA-T7-A92I
TCGA-B0-4846	TCGA-B0-4837	TCGA-CJ-4634
TCGA-BP-4161	TCGA-G6-A8L6	TCGA-B0-4846
TCGA-CZ-5460	TCGA-BP-4795	TCGA-CJ-4637
TCGA-DV-A4W0	TCGA-BP-4349	TCGA-B4-5377
TCGA-B0-5693	TCGA-CW-5581	TCGA-B0-5116
TCGA-CZ-4866	TCGA-A3-3320	TCGA-B0-4693
TCGA-B0-4839	TCGA-A3-3370	TCGA-BP-4986
TCGA-BP-4164	TCGA-B4-5834	TCGA-BP-5195
TCGA-CJ-4903	TCGA-CJ-6033	TCGA-DV-5574
TCGA-B0-5085	TCGA-A3-3359	TCGA-B8-5545
TCGA-CJ-4875	TCGA-B0-4828	TCGA-BP-4994
TCGA-BP-4174	TCGA-BP-5178	TCGA-CJ-6032
TCGA-BP-4169	TCGA-CJ-4895	TCGA-B0-5088
TCGA-CW-5584	TCGA-B8-5549	TCGA-BP-5176
	TCGA-BP-4959	TCGA-B0-5109
		TCGA-B8-A54G
		TCGA-CJ-4878
		TCGA-B2-5641
		TCGA-B0-4703
		TCGA-CJ-4904
		TCGA-CJ-4907
		TCGA-CJ-4899
		TCGA-A3-3325
		TCGA-B0-4827
		TCGA-BP-5185
		TCGA-B0-4824
		TCGA-CJ-6030
		TCGA-CZ-5468
		TCGA-B8-A54D
		TCGA-BP-5177
		TCGA-BP-5174
		TCGA-A3-3387
		TCGA-B4-5844
		TCGA-B0-5709
		TCGA-BP-4790
		TCGA-CZ-4866
		TCGA-CJ-4871
		TCGA-BP-4782
		TCGA-CJ-4889
		TCGA-AK-3434
		TCGA-BP-4353
		TCGA-B0-5081
		TCGA-BP-5006
		TCGA-CJ-5676
		TCGA-B0-5699
		TCGA-BP-4975
		TCGA-B0-4847
		TCGA-B0-5117
		TCGA-CZ-5453
		TCGA-CJ-4636
		TCGA-B0-4844
		TCGA-DV-5576
		TCGA-BP-4765
		TCGA-B0-5098
		TCGA-BP-4987
		TCGA-B0-4813
		TCGA-BP-4763
		TCGA-CZ-5987
		TCGA-CZ-5984
		TCGA-B0-4815
		TCGA-A3-3317
		TCGA-BP-4332
		TCGA-BP-4973
		TCGA-B0-4838
		TCGA-A3-3343
		TCGA-B0-5100
		TCGA-CZ-5455
		TCGA-CZ-4859
		TCGA-BP-4355
		TCGA-BP-5169
		TCGA-CJ-4890
		TCGA-B0-5702
		TCGA-CJ-4641
		TCGA-BP-4771
		TCGA-CJ-4882
		TCGA-CJ-4912
		TCGA-BP-4789
		TCGA-AK-3428
		TCGA-B8-A54K
		TCGA-BP-4961
		TCGA-BP-4758
		TCGA-G6-A5PC
		TCGA-AK-3451
		TCGA-B8-5553
		TCGA-B0-5692
		TCGA-A3-3323
		TCGA-A3-3373
		TCGA-BP-5183
		TCGA-MM-A84U
		TCGA-BP-4804
		TCGA-CW-6093
		TCGA-BP-4807
		TCGA-BP-4173
		TCGA-BP-4999
		TCGA-DV-A4VX
		TCGA-B8-4620
		TCGA-CJ-6028
		TCGA-B0-5107
		TCGA-B0-4833
		TCGA-B0-5095
		TCGA-B0-5706
		TCGA-CJ-4894
		TCGA-AK-3461
		TCGA-CJ-4897
		TCGA-BP-4768
		TCGA-CZ-5465
		TCGA-CJ-4916
		TCGA-CJ-4886
		TCGA-A3-3328
		TCGA-A3-3378
		TCGA-BP-4161
		TCGA-CJ-5681
		TCGA-BP-5009
		TCGA-CJ-5679
		TCGA-B0-5696
		TCGA-BP-5191
		TCGA-A3-3351
		TCGA-CW-5590
		TCGA-CJ-4639
		TCGA-B0-5402
		TCGA-AK-3425
		TCGA-BP-4992
		TCGA-CW-5589
		TCGA-A3-3380
		TCGA-6D-AA2E
		TCGA-CZ-4856
		TCGA-B0-4691
		TCGA-B4-5835
		TCGA-BP-5170
		TCGA-A3-A8CQ
		TCGA-BP-4341
		TCGA-CJ-4902
		TCGA-B0-4688
		TCGA-CZ-5463
		TCGA-BP-4797
		TCGA-CJ-4868
		TCGA-B0-4818
		TCGA-B8-A54F
		TCGA-B0-5712
		TCGA-B0-4701
		TCGA-CZ-4862
		TCGA-CZ-5458
		TCGA-DV-5567
		TCGA-CJ-5672
		TCGA-B0-5110
		TCGA-AK-3445
		TCGA-B0-4852
		TCGA-A3-3307
		TCGA-BP-5173
		TCGA-A3-3383
		TCGA-B0-4823
		TCGA-B0-4945
		TCGA-EU-5906
		TCGA-BP-4969
		TCGA-CZ-5460
		TCGA-B4-5843
		TCGA-BP-4326
		TCGA-CJ-4872
		TCGA-BP-4781
		TCGA-B0-4706
		TCGA-BP-4354
		TCGA-B8-5162
		TCGA-A3-3308
		TCGA-BP-4346
		TCGA-BP-4159
		TCGA-CZ-5985
		TCGA-B0-4814
		TCGA-B2-5635
		TCGA-B0-4696
		TCGA-BP-4983
		TCGA-B0-4817
		TCGA-B0-4843
		TCGA-CZ-5454
		TCGA-B0-5113
		TCGA-A3-A8OW
		TCGA-DV-5568
		TCGA-CZ-5457
		TCGA-BP-4977
		TCGA-B0-4845
		TCGA-A3-3347
		TCGA-B0-5115
		TCGA-BP-4974
		TCGA-AK-3440
		TCGA-BP-4170
		TCGA-B0-5691
		TCGA-BP-5196
		TCGA-B2-5633
		TCGA-CW-6090
		TCGA-BP-4985
		TCGA-A3-3313
		TCGA-CJ-5686
		TCGA-BP-4962
		TCGA-B0-5108
		TCGA-CJ-6027
		TCGA-B8-4148
		TCGA-CJ-4881
		TCGA-BP-4166
		TCGA-CJ-4642
		TCGA-B0-5701
		TCGA-B0-4712
		TCGA-A3-3362
		TCGA-BP-5184
		TCGA-B8-5546
		TCGA-A3-3324
		TCGA-A3-3374
		TCGA-BP-5187
		TCGA-BP-4331
		TCGA-BP-5175
		TCGA-B8-4151
		TCGA-A3-3385
		TCGA-B8-5159
		TCGA-AK-3447
		TCGA-B8-4143
		TCGA-BP-4970
		TCGA-BP-4174
		TCGA-CW-6097
		TCGA-BP-5192
		TCGA-A3-3352
		TCGA-BP-4803
		TCGA-BP-4177
		TCGA-AK-3456
		TCGA-BP-4760
		TCGA-B8-A54E
		TCGA-CJ-5682
		TCGA-CZ-5988
		TCGA-CJ-4893
		TCGA-B2-4098
		TCGA-B0-4834
		TCGA-BP-4162
		TCGA-DV-5565
		TCGA-BP-4776
		TCGA-B0-4837
		TCGA-A3-3335
		TCGA-BP-4329
		TCGA-BP-5200
		TCGA-G6-A8L6
		TCGA-BP-4795
		TCGA-BP-4349
		TCGA-BP-5180
		TCGA-CW-5581
		TCGA-AS-3778
		TCGA-A3-3320
		TCGA-A3-3370
		TCGA-B0-4699
		TCGA-B8-5550
		TCGA-B4-5834
		TCGA-B0-5120
		TCGA-CJ-6033
		TCGA-BP-5199
		TCGA-A3-3359
		TCGA-CZ-5467
		TCGA-BP-5001
		TCGA-CZ-5464
		TCGA-CJ-5671
		TCGA-B0-4828
		TCGA-CZ-4861
		TCGA-B0-5711
		TCGA-CJ-4876
		TCGA-BP-5178
		TCGA-BP-4169
		TCGA-B0-4848
		TCGA-CJ-4901
		TCGA-B0-5097
		TCGA-BP-4342
		TCGA-B0-5094
		TCGA-CJ-4895
		TCGA-A3-A8OV
		TCGA-B0-4810
		TCGA-B8-5549
		TCGA-BP-4959
		TCGA-BP-4991

## Sheet: SUMOlyat related genes in paper
1.SUMOylation related genes	2.different expression SUMOylation related genes	3. Discovery TCGA cohort Univariate Cox sigficant genes	4. Discovery TCGA cohort Lasso anlaysis significant genes	5. Discovery TCGA cohort Multivariate Cox sigficant genes
AAAS	AURKB	AURKB	AURKB	gene name	coefficient
AR	BIRC5	BIRC5	CDCA8	CDCA8	0.413023
AURKA	BLM	CDCA8	CDH1	CDH1	-0.0240591
AURKB	CDCA8	CDH1	NR1H3	PPARA	-0.123528
BIRC5	CDH1	NR1H3	PPARA
BLM	CDKN2A	PPARA
BMI1	CHD3	TOP2A
BRCA1	H4-16
CBX2	H4C11
CBX4	H4C12
CBX5	H4C5
CBX8	H4C8
CDCA8	H4C9
CDH1	NFKB2
CDKN2A	NOS1
CETN2	NR1H3
CHD3	NR3C2
CREBBP	NR4A2
CTBP1	NR5A2
DAXX	PML
DDX17	PPARA
DDX5	PPARGC1A
DNMT1	RARA
DNMT3A	TFAP2A
DNMT3B	TFAP2B
EID3	TFAP2C
EP300	THRB
ESR1	TOP2A
FOXL2	VDR
H4-16
H4C1
H4C11
H4C12
H4C13
H4C14
H4C15
H4C2
H4C3
H4C4
H4C5
H4C6
H4C8
H4C9
HDAC1
HDAC2
HDAC4
HDAC6
HDAC7
HDAC9
HERC2
HIC1
HIPK2
HNRNPC
HNRNPK
IKBKE
IKBKG
INCENP
ING2
L3MBTL2
MBD1
MDC1
MDM2
MITF
MRTFA
MTA1
NCOA1
NCOA2
NCOR2
NDC1
NFKB2
NFKBIA
NOP58
NOS1
NPM1
NR1H2
NR1H3
NR1H4
NR1I2
NR2C1
NR3C1
NR3C2
NR4A2
NR5A1
NR5A2
NRIP1
NSMCE1
NSMCE2
NSMCE3
NSMCE4A
NUP107
NUP133
NUP153
NUP155
NUP160
NUP188
NUP205
NUP210
NUP214
NUP35
NUP37
NUP42
NUP43
NUP50
NUP54
NUP58
NUP62
NUP85
NUP88
NUP93
NUP98
PARK7
PARP1
PCGF2
PCNA
PGR
PHC1
PHC2
PHC3
PIAS1
PIAS2
PIAS3
PIAS4
PML
POM121
POM121C
PPARA
PPARG
PPARGC1A
RAD21
RAD52
RAE1
RAN
RANBP2
RANGAP1
RARA
RELA
RING1
RNF168
RNF2
RORA
RPA1
RWDD3
RXRA
SAE1
SAFB
SATB1
SATB2
SCMH1
SEC13
SEH1L
SENP1
SENP2
SENP5
SIN3A
SMC1A
SMC3
SMC5
SMC6
SP100
SP3
STAG1
STAG2
SUMO1
SUMO2
SUMO3
SUZ12
TDG
TFAP2A
TFAP2B
TFAP2C
THRA
THRB
TOP1
TOP2A
TOP2B
TOPORS
TP53
TP53BP1
TPR
TRIM27
TRIM28
UBA2
UBE2I
UHRF2
VDR
VHL
WRN
XPC
XPO1
XRCC4
ZBED1
ZEB1
ZNF131
ZNF350

## Sheet: Supplementary Table 1
Variables	Discovery TCGA cohort (n=256)	Validation TCGA cohort (n=257)	Total TCGA cohort (n=513)	CPTAC cohort (n=89)	E-MTAB-1980 cohort (n=99)
Age (years)	60(26-88)	61(29-86)	60(26-88)	60(30-89)	64(35-91)
Gender
Male	176(68.8%）	160(62.3%）	336(65.5%）	69(77.5%）	76(76.8%）
Female	80(31.2%）	97(37.7%）	177(34.5%）	20(22.5%）	23(23.2%）
Clinical stage
Stage I	127(49.6%)	128(49.8%)	255(49.8%)	42(47.2%)	66(66.7%)
Stage II	27(10.6%)	27(10.5%)	54(10.5%)	10(11.2%)	8(8.1%)
Stage III	62(24.2%)	60(23.4%)	122(23.8%)	28(31.5%)	13(13.1%)
Stage IV	40(15.6%)	42(16.3%)	82(15.9%)	9(10.1%)	12(12.1%)
T stage
T1	130(50.8%)	131(51.0%)	261(50.8%)	45(50.6%)	68(68.7%)
T2	33(12.9%)	33(12.8%)	66(12.9%)	10(11.2%)	9(9.1%)
T3	90(35.1%)	85(33.1%)	175(34.1%)	33(37.1%)	21(21.2%)
T4	3(1.2%)	8(3.1%)	11(2.1%)	1(1.1%)	1(1.01%)
M stage
M0	205(80.1%)	205(79.8%)	410(79.9%)	33(37.1%)	87(87.9%)
M1	38(14.8%)	39(15.2%)	77(15.0%)	11(12.4%)	12(12.1%)
Mx	13(5.1%)	13(5.1%)	26(5.1%)	45(50.5%)
N stage
N0	118(46.1%)	116(45.1%)	234(45.6%)	14(15.7%)	92(92.9%)
N1	7(2.7%)	7(2.7%)	14(2.7%)		7(7.1%)
Nx	131(51.2%)	134(52.2%)	265(51.7%)	75(84.3%)
Grade
1	6(2.3%)	7(2.7%)	13(2.5%)	6(6.7%)	13(13.1%)
2	115(44.9)	108(42.0)	223(43.5%)	43(48.3%)	59(59.6%)
3	101(39.5%)	103(40.1%)	204(40%)	31(34.8%)	22(22.2%)
4	34(13.3%)	39(15.2%)	73(14.2%)	9(10.1%)	5(5.1%)
Survival time(years)	3.40(0.01-12.4)	3.56(0.01-10.5)	3.33(0.01-12.43)	1.9(0.13-2.3)	4.3(0.08-12.1)
Survival status
Live	175(68.4%)	169(65.8%)	344(67.1%)	77(86.5%)	76(76.8%)
Dead	81(31.6%)	88(34.2%)	169(32.9%)	12(13.5%)	23(23.2%)
